# Supplementary material for: Activin type I receptor polymorphisms and body composition in older individuals with sarcopenia—Analyses from the LACE randomised controlled trial
Source: PLoS One. 2023 Nov 14;18(11):e0294330. doi: 10.1371/journal.pone.0294330 (PMC10645316; doi:10.1371/journal.pone.0294330)
Supplement: S1 File — (XLSX) [file pone.0294330.s001.xlsx]

## Sheet: Sheet2
Objectname	Height [cm]	Weight [kg]	BMI	MM (muscle mass) [Kg/m^2]	SARC-F	age	gender	leg muscle at baseline (g)	arm muscle at baseline (g)	leg fat at baseline (g)	arm fat at baseline (g)	Grip Strength at baseline (kg)	MVC at baseline (kg)	^min walk distance at baseline (m)	SPPB at baseline	rs10783486	rs2854464
1	149	62.6	28.2	11.7	4	73	Female	8336	2925	10806	3429	19.9	5.5	197	7		AG
2	171	90.8	31.05	8.2	3	72	Male	20119	7310	7083	2644	22.8	9.5	450	9	AA	AA
3	173	97	32.41	7.43	3	79	Male	15287	6628	10878	4888	21.3	22.5	441	10	AA	AG
4	154	69	29.09	5.91	3	80	Female	10410	2812	15783	4101	12.7	8.7	313	10	AA	GG
5	150	54.7	24.31	5.57	3	80	Female	9268	2940	6426	2751	8.6	9.4	350	7	AA	GG
6	183	84	25.08	6.8	3	72	Male	16724	6532	6034	2716	27.3	21.8	370	12	AA	GG
7	171	75.3	25.75	7.51	4	73	Male	12806	5121	7576	1643	25.7		310	7	AA	GG
8	153	64.7	27.64	5.86	5	85	Female	11274	3367	11442	3154	13.6	9.5	283	7	AA	GG
9	158	65.3	26.16	5.99	3	75	Female	12628	4091	9528	3543	14.9	16.6	410	11	AG	AA
10	155	77.2	32.13	6.4	7	74	Female	12071	3978	13533	4820	13	10.5	250	6	AG	AA
11	176	95	30.67	7.54	3	76	Male	15956	6514	12867	3374	29.9	13.8	372	9	AG	AA
12	161	53.7	20.72	5.15	3	71	Female	9247	3438	7626	1673	17.8	25.4	598	10	AG	AA
13	167	84.1	30.16	7.95	4	80	Male	15209	6188	8437	3624	23.8	13.3	316	7	AG	AA
14	144	61.3	29.56	6.03	3	85	Female	10391	3286	8614	3330	14.9	9	300	6	AG	AA
15	182	99.6	30.07	7.05	7	85	Male	18593	7024	9872	3290	20.1	8.5	200	6	AG	AG
16	147	43	19.9	5.2	4	73	Female	7098	1767	7302	2562	12.6		255	6	AG	AG
17	174	85.8	28.34	7.15	3	76	Male	18526	6182	6938	2660	24.6	23.2	425	8	AG	AG
18	155	76.6	31.88	6.3	4	75	Female	11589	3972	12041	4830	14.6	21.4	350	7	AG	AG
19	159	56.6	22.39	4.96	3	91	Female	9236	2698	8328	2633	8.7	12.2	115	4	AG	AG
20	154	58.9	24.84	5.44	5	78	Female	10477	2728	9496	2639	13.9	15.1	300	8	AG	AG
21	164	76	28.26	7.2	6	75	Male	13472	6020	6375	2340	22.7	19.3	140	5	AG	AG
22	179	137.2	42.82	8.54	8	76	Male	23222	6288	26334	6311	16.9		240	6	AG	AG
23	150	62	27.56	5.68	3	76	Female	9198	3213	9251	3207	11.4	10.3	340	10	AG	AG
24	153	77	32.89	6.6	7	76	Female	11392	3778	16974	4389	10.3	6.9	258	6	AG	AG
25	160	88	34.38	6.44	7	76	Female	11700	4620	17940	6304	13.8	8	220	3	AG	AG
26	172	63	21.3	5.29	3	74	Female	11610	3762	6546	1780	18.6	6.6	343	7	AG	AG
27	153	56.4	24.09	5.62	3	83	Female	9136	3179	8957	3420	19.4	14.4	368	9	AG	AG
28	171	88.4	30.23	6.12	4	81	Female	15874	3842	13728	3736	16.8	14.4	308	7	AG	AG
29	172	77	26.03	5.78	4	76	Female	13462	4954	8505	3487	12.4	9.5	275	7	AG	AG
30	161	58.2	22.45	5.38	3	75	Female	9795	2917	6108	2947	13	9	480	9	AG	AG
31	162	66.6	25.38	5.77	5	70	Female	12101	3674	10696	3216	16.7	13.5	325	9	AG	AG
32	184	102	30.13	7.79	3	76	Male	21839	7544	9582	2596	25.6	15.2	400	9	AG	AG
33	176	79	25.5	7.02	3	72	Male	17636	5488	5531	1700	23.6	25	467	10	AG	AG
34	175	96	31.35	8.61	3	82	Male	18501	5132	11383	3460	21.1	16	350	9	AG	AG
35	160	77.5	30.27	6.32	4	79	Female	12656	4038	11715	4276	12.4	6.6	357	8	AG	AG
36	180	81.5	25.15	6.31	4	76	Male	15909	6437	8909	3271	25.1	20.6	408	9	AG	AG
37	166	74.5	27.04	6	5	87	Female	12438	3828	8396	3826	13	10	346	8	AG	AG
38	153	62.3	26.61	5.97	4	78	Female	10454	3140	9785	2695	10.1	16.7	35	6	AG	AG
39	178	85.3	26.92	7.4	4	84	Male	19078	5838	6139	2881	18.6	21.4	380	9	AG	AG
40	185	85.5	24.98	6.75	3	84	Male	15399	6696	7449	2994	23.6	5.5	316	4	AG	AG
41	169	91.2	31.93	7.9	3	79	Male	16936	7159	7806	3517	28.7	18.8	310	9	AG	AG
42	164	76.4	28.41	5.62	3	73	Female	11661	3748	11382	2397	12.2	16.2	293	8	AG	AG
43	159	55.3	21.87	5.57	4	85	Female	11724	3796	5425	2447	17	10.2	360	6	AG	AG
44	177	95.6	30.51	7.5	7	76	Male	18056	7476	6452	3033	24.6	13.2	340	9	AG	AG
45	163	72.3	27.21	7.23	3	73	Male	13320	4633	7164	2971	30.7	15.6	200	5	AG	AG
46	172	80.2	27.11	6.91	3	77	Male	15083	6074	7246	3739	17.1	7.9	256	7	AG	AG
47	168	66.8	23.67	6.72	3	72	Male	13528	5195	5553	2685	27.8	43.1	400	7	AG	AG
48	170.5	87.2	30	7.01	3	90	Male	15794	6080	10717	4670	21.7	12.7	289	6	AG	AG
49	174	68.5	22.63	6.03	4	89	Male	16943	5234	4912	1421	23.6	14.4	266	1	AG	AG
50	151	66.1	28.99	6.02	9	70	Female	10042	3221	10222	2656	11.3		353	8	AG	AG
51	160	71	27.73	5.27	5	89	Female	11143	3596	10185	2476	10.5	4.9	199	2	AG	AG
52	173	78.6	26.26	6.48	4	80	Male	15657	6494	6196	2517	23.6		378	8	AG	AG
53	172	70.2	23.73	6.29	7	80	Male	11558	5638	6540	2529	15.5	14.5	125	2	AG	AG
54	159	58.7	23.22	5.27	3	74	Female	10926	2908	9222	2714	19	12.3	515	9	AG	AG
55	156	77.2	31.72	7.4	4	85	Male	14691	5105	6173	2605	20	24.1	625	10	AG	AG
56	155	60	24.97	5.67	8	92	Female	10066	3420	7427	3526	10	5.5	152	2	AG	AG
57	153	68.5	29.26	6.08	5	85	Female	10585	3929	8343	4997	9.7	11.4	281	1	AG	AG
58	161	51.5	19.87	4.65	5	85	Female	10137	3462	5024	2234	12.7	7.1	283	6	AG	AG
59	172	102.2	34.55	8.01	3	85	Male	17303	6642	10154	5890	22.9	8.9	312	8	AG	GG
60	157	60	24.34	5.59	5	71	Female	11520	3409	6541	3129	13.7	12.2	430	12	GG	AA
61	152	41.1	17.79	5	4	84	Female	10152	3095	2730	530	10.5		50	5	GG	AA
62	170	73.5	25.43	7.05	3	74	Male	17451	6685	5253	1572	21	18.2	413	8	GG	AA
63	162	63.2	24.08	5.52	5	78	Female	10447	2990	12582	2884	14.9	12.2	375	6	GG	AA
64	152	52	22.51	5.06	3	83	Female	8630	2710	7846	3188	14.4	9	177	5	GG	AA
65	165	68.4	25.12	7.51	3	85	Male	15192	5644	4956	1234	31.3	17.7	360	7	GG	AA
66	161	83.5	32.21	8.45	3	72	Male	13882	5094	8297	2646	18.1		388	8	GG	AA
67	157	70.5	28.6	6.12	3	72	Female	11432	3766	11295	4389	14.7	15.5	369	9	GG	AA
68	173	80.2	26.8	7.04	3	77	Male	13095	5193	10046	2886	29.4	9.9	278	6	GG	AA
69	155	52	21.64	5.09	7	89	Female	8889	3088	5268	1794	9.9	11.5	154	6	GG	AA
70	155	60.7	25.27	5.82	6	88	Female	10312	5159	7022	2593	7.8	7.6	280	8	GG	AA
71	153	51.8	22.13	5.15	3	87	Female	8147	2943	6030	1771	14.3	4.8	322	6	GG	AA
72	153	59.1	25.25	5.86	3	79	Female	10203	3648	7883	3481	14.1	15.1	412	10	GG	AA
73	149	47.2	21.26	4.76	4	71	Female	9254	2923	6031	2227	16.6	6.7	231	10	GG	AA
74	177	79.5	25.38	7.21	4	73	Male	17662	6744	5104	2226	14.1	26.5	455	8	GG	AA
75	152	47.6	20.6	4.91	3	72	Female	9522	2685	6741	2159	18	16	480	12	GG	AA
76	178	85.9	27.11	7.48	4	74	Male	17198	6271	5885	2053	29.6	12.4	375	8	GG	AA
77	156	63.2	25.97	5.7	4	71	Female	11764	2126	11918	2425	9.5	16.8	380	12	GG	AA
78	171	74.9	25.61	7.17	4	72	Male					25	15.4	200	5	GG	AA
79	159	75.8	29.98	6.25	5	70	Female	14966	3878	12311	3378	15.4	22	262	9	GG	AA
80	166	78.4	28.45	6.9	5	78	Male	16273	5029	6621	2589	14.6	12.6	270	5	GG	AA
81	146	47.8	22.42	4.95	6	94	Female	9398	2733	7044	1961	13.1	5.7	110	3	GG	AA
82	174	86	28.41	6.84	6	74	Male	16831	6208	7780	2634	20.4		301	6	GG	AA
83	153	62.4	26.66	6.09	5	82	Female	10542	2934	9021	2739	20.6	9	277	6	GG	AA
84	179	101	31.52	8.25	5	84	Male	19795	8454	12420	4377	24.1	16.9	162	5	GG	AA
85	171.9	88.5	29.95	7.94	6	91	Male	15694	5340	7829	2516	34	3.7	364	8	GG	AA
86	166	74.9	27.18	7.45	3	75	Male	14439	4827	5851	2505	26.5	21.4	496	9	GG	AA
87	171	81.1	27.74	7.39	3	78	Male	17590	6508	8712	1789	41	14.5	431	8	GG	AA
88	167	69	24.74	6.79	4	77	Male	14810	5086	5280	1918	25.5	7.4	434	10	GG	AA
89	168	77.5	27.46	7.9	3	73	Male	16344	6466	3418	1522	31.4	21.6	415	8	GG	AA
90	163	70.8	26.65	5.82	4	82	Female	10609	3770	12072	3587	17.9	22.4	380	9	GG	AA
91	164	83.4	31.01	6.64	4	70	Female	13445	3954	13360	5060	6	5.8	100	6	GG	AA
92	167	82	29.4	7.61	3	76	Male	14752	5658	6480	2998	22.5	15.8	338	6	GG	AA
93	164	80.8	30.04	8.05	4	76	Male	15574	5992	7215	2977	24.9	29.8	500	9	GG	AA
94	156	62.5	25.68	5.64	6	78	Female	10185	2836	8381	2986	9.9	12.4	248	3	GG	AA
95	164	71	26.4	7.51	3	78	Male	13903	5116	5178	2056	23.5	21.2	375	7	GG	AA
96	167.5	73.4	26.16	5.88	3	71	Female	11196	4354	9918	4624	14.6	3	600	7	GG	AA
97	170	73.5	25.43	7.28	4	78	Male	16938	5583	5508	1689	29	18.1	354	8	GG	AA
98	178	69.3	21.87	6.45	3	90	Male	14898	5154	5413	1578	20.1	19.9	137	4	GG	AA
99	170	89.9	31.11	7.29	7	78	Male	16567	4834	8715	3913	25.9	10.5	285	7	GG	AA
100	166	77	27.94	7.08	5	93	Male	11835	5775	6259	2836	13		0	6	GG	AA
101	161	66.8	25.77	5.62	4	86	Female	11927	3599	11988	4457	7.9	3.7	214	2	GG	AA
102	167	90.9	32.59	7.8	4	72	Male	15944	5941	8964	3221	20.4	12.1	400	8	GG	AA
103	161	81.4	31.4	6.69	7	76	Female	14033	4024	12932	3731	13	14.3	330	9	GG	AA
104	163	71	26.72	5.9	3	74	Female	11180	3386	10018	3506	16.8	13.9	380	9	GG	AA
105	151	60	26.31	5.95	3	75	Female	10331	3633	9209	3426	18.3	20.2	388	9	GG	AA
106	165	60	22.04	6.46	3	77	Male	14100	5149	3694	1290	22	19.9	399	8	GG	AA
107	154	70.8	29.85	5.86	6	80	Female	11819	3035	13998	4506	16.7	11.4	344	8	GG	AG
108	173	96.8	32.34	7.38	4	70	Male	18464	8756	7182	3170	32.3	24.1	325	4	GG	AG
