# Supplementary material for: Activin type I receptor polymorphisms and body composition in older individuals with sarcopenia—Analyses from the LACE randomised controlled trial
Source: PLoS One. 2023 Nov 14;18(11):e0294330. doi: 10.1371/journal.pone.0294330 (PMC10645316; doi:10.1371/journal.pone.0294330)
Supplement: S2 File — (XLSX) [file pone.0294330.s002.xlsx]

## Sheet: Men
Tests of Between-Subjects Effects
Dependent Variable: log arm fat mass
Source	Type III Sum of Squares	df	Mean Square	F	Sig.	Partial Eta Squared	Noncent. Parameter	Observed Powerb
Corrected Model	0.183a	2	0.092	4.149	0.022	0.147	8.297	0.705
Intercept	0.527	1	0.527	23.862	0	0.332	23.862	0.998
Heightcm	0.011	1	0.011	0.478	0.493	0.01	0.478	0.104
rs10783486A1	0.131	1	0.131	5.931	0.019	0.11	5.931	0.665
Error	1.059	48	0.022
Total	598.891	51
Corrected Total	1.242	50
a R Squared = .147 (Adjusted R Squared = .112)
Levene's Test of Equality of Error Variancesa
Dependent Variable: log arm fat mass
F	df1	df2	Sig.
0.41	1	49	0.525
Tests the null hypothesis that the error variance of the dependent variable is equal across groups.
Design: Intercept + Heightcm + rs10783486A1a
Tests of Between-Subjects Effects
Dependent Variable: log_leg_fat
Source	Type III Sum of Squares	df	Mean Square	F	Sig.	Partial Eta Squared	Noncent. Parameter	Observed Powerb
Corrected Model	.168a	2	0.084	4.383	0.018	0.154	8.766	0.731
Intercept	0.464	1	0.464	24.25	0	0.336	24.25	0.998
Heightcm	0.064	1	0.064	3.337	0.074	0.065	3.337	0.433
rs10783486A1	0.051	1	0.051	2.671	0.109	0.053	2.671	0.36
Error	0.919	48	0.019
Total	760.277	51
Corrected Total	1.086	50
a R Squared = .154 (Adjusted R Squared = .119)
b Computed using alpha =
Levene's Test of Equality of Error Variancesa
Dependent Variable: log_leg_fat
F	df1	df2	Sig.
0.002	1	49	0.967
Tests the null hypothesis that the error variance of the dependent variable is equal across groups.
Design: Intercept + Heightcm + rs10783486A1a
Tests of Between-Subjects Effects
Dependent Variable: log_leg_fat
Source	Type III Sum of Squares	df	Mean Square	F	Sig.	Partial Eta Squared	Noncent. Parameter	Observed Powerb
Corrected Model	.133a	2	0.067	3.353	0.043	0.123	6.706	0.606
Intercept	0.421	1	0.421	21.219	0	0.307	21.219	0.995
Heightcm	0.078	1	0.078	3.946	0.053	0.076	3.946	0.495
rs2854464G1	0.017	1	0.017	0.833	0.366	0.017	0.833	0.145
Error	0.953	48	0.02
Total	760.277	51
Corrected Total	1.086	50
a R Squared = .123 (Adjusted R Squared = .086)
b Computed using alpha =
Levene's Test of Equality of Error Variancesa
Dependent Variable: log_leg_fat
F	df1	df2	Sig.
0.127	1	49	0.724
Tests the null hypothesis that the error variance of the dependent variable is equal across groups.
Design: Intercept + Heightcm + rs2854464G1a
Tests of Between-Subjects Effects
Dependent Variable: log_arm_fat
Source	Type III Sum of Squares	df	Mean Square	F	Sig.	Partial Eta Squared	Noncent. Parameter	Observed Powerb
Corrected Model	.149a	2	0.075	3.275	0.046	0.12	6.551	0.596
Intercept	0.506	1	0.506	22.224	0	0.316	22.224	0.996
Heightcm	0.013	1	0.013	0.56	0.458	0.012	0.56	0.114
rs2854464G1	0.097	1	0.097	4.257	0.045	0.081	4.257	0.525
Error	1.093	48	0.023
Total	598.891	51
Corrected Total	1.242	50
a R Squared = .120 (Adjusted R Squared = .083)
b Computed using alpha =
Levene's Test of Equality of Error Variancesa
Dependent Variable: log_arm_fat
F	df1	df2	Sig.
0.305	1	49	0.583
Tests the null hypothesis that the error variance of the dependent variable is equal across groups.
Design: Intercept + Heightcm + rs2854464G1a

## Sheet: Women
Tests of Between-Subjects Effects
Dependent Variable: log_arm_fat
Source	Type III Sum of Squares	df	Mean Square	F	Sig.	Partial Eta Squared	Noncent. Parameter	Observed Powerb
Corrected Model	.074a	2	0.037	1.369	0.263	0.05	2.738	0.282
Intercept	0.649	1	0.649	23.919	0	0.315	23.919	0.998
Heightcm	0.036	1	0.036	1.319	0.256	0.025	1.319	0.204
rs2854464G1	0.028	1	0.028	1.026	0.316	0.019	1.026	0.169
Error	1.41	52	0.027
Total	668.317	55
Corrected Total	1.485	54
a R Squared = .050 (Adjusted R Squared = .013)
b Computed using alpha =
Levene's Test of Equality of Error Variancesa
Dependent Variable: log_arm_fat
F	df1	df2	Sig.
1.045	1	53	0.311
Tests the null hypothesis that the error variance of the dependent variable is equal across groups.
Design: Intercept + Heightcm + rs2854464G1a
Tests of Between-Subjects Effects
Dependent Variable: log_leg_fat
Source	Type III Sum of Squares	df	Mean Square	F	Sig.	Partial Eta Squared	Noncent. Parameter	Observed Powerb
Corrected Model	.069a	2	0.035	1.588	0.214	0.058	3.177	0.321
Intercept	0.837	1	0.837	38.515	0	0.426	38.515	1
Heightcm	0.047	1	0.047	2.145	0.149	0.04	2.145	0.301
rs2854464G1	0.014	1	0.014	0.63	0.431	0.012	0.63	0.122
Error	1.13	52	0.022
Total	863.182	55
Corrected Total	1.199	54
a R Squared = .058 (Adjusted R Squared = .021)
b Computed using alpha =
Levene's Test of Equality of Error Variancesa
Dependent Variable: log_leg_fat
F	df1	df2	Sig.
0.078	1	53	0.781
Tests the null hypothesis that the error variance of the dependent variable is equal across groups.
Design: Intercept + Heightcm + rs2854464G1a
Tests of Between-Subjects Effects
Dependent Variable: log_leg_fat
Source	Type III Sum of Squares	df	Mean Square	F	Sig.	Partial Eta Squared	Noncent. Parameter	Observed Powerb
Corrected Model	.066a	2	0.033	1.506	0.231	0.055	3.012	0.307
Intercept	0.834	1	0.834	38.247	0	0.424	38.247	1
Heightcm	0.05	1	0.05	2.293	0.136	0.042	2.293	0.318
rs10783486A1	0.01	1	0.01	0.473	0.495	0.009	0.473	0.104
Error	1.134	52	0.022
Total	863.182	55
Corrected Total	1.199	54
a R Squared = .055 (Adjusted R Squared = .018)
b Computed using alpha =
Levene's Test of Equality of Error Variancesa
Dependent Variable: log_leg_fat
F	df1	df2	Sig.
0.066	1	53	0.798
Tests the null hypothesis that the error variance of the dependent variable is equal across groups.
Design: Intercept + Heightcm + rs10783486A1a
Tests of Between-Subjects Effects
Dependent Variable: log_arm_fat
Source	Type III Sum of Squares	df	Mean Square	F	Sig.	Partial Eta Squared	Noncent. Parameter	Observed Powerb
Corrected Model	.067a	2	0.033	1.228	0.301	0.045	2.456	0.256
Intercept	0.64	1	0.64	23.47	0	0.311	23.47	0.997
Heightcm	0.04	1	0.04	1.461	0.232	0.027	1.461	0.22
rs10783486A1	0.021	1	0.021	0.754	0.389	0.014	0.754	0.136
Error	1.418	52	0.027
Total	668.317	55
Corrected Total	1.485	54
a R Squared = .045 (Adjusted R Squared = .008)
b Computed using alpha =
Levene's Test of Equality of Error Variancesa
Dependent Variable: log_arm_fat
F	df1	df2	Sig.
0.508	1	53	0.479
Tests the null hypothesis that the error variance of the dependent variable is equal across groups.
Design: Intercept + Heightcm + rs10783486A1a
